# Supplementary material for: An autonomous implantable device for the prevention of death from opioid overdose
Source: Sci Adv. 2024 Oct 23;10(43):eadr3567. doi: 10.1126/sciadv.adr3567 (PMC11498215; doi:10.1126/sciadv.adr3567)
Supplement: Supplementary file 2 — Movies S1 and S2 [file sciadv.adr3567_movies_s1_and_s2.zip]

Archive with 2 entries (2 files):
- adr3567_movie_s1.mov
- adr3567_movie_s2.mp4
